# Supplementary material for: Heightened Epstein-Barr virus immunity and potential cross-reactivities in multiple sclerosis
Source: PLoS Pathog. 2024 Jun 6;20(6):e1012177. doi: 10.1371/journal.ppat.1012177 (PMC11156336; doi:10.1371/journal.ppat.1012177)
Supplement: S1 Data — (XLSX) [file ppat.1012177.s013.xlsx]

## Sheet: Cohort
	Donor	Sex	Age	IM	Disease duration (years)	EDSS
	MS1	F	33	No	4	2
	MS2	F	23	No	1	1
	MS3	F	49	No	14	6
	MS4	F	39	No	8	0
	MS5	F	37	Yes	14	6.5
	MS6	F	45	No	1	6
	MS7	M	45	Yes	0	2.5
	MS8	F	60	No	11	1
	MS9	M	30	Yes	3	1
	MS10	F	27	No	1	0
	MS11	F	47	Yes	1	1
	MS12	F	21	No	5	1
	MS13	F	41	No	4	1
	MS14	F	27	Yes	2	0
	MS15	F	32	No	1	2
	MS16	F	53	No	32	6
	MS17	F	37	Yes	7	0
	MS18	F	23	No	5	3.5
	MS19	F	36	No	13	2.5
	MS20	F	31	No	8	2.5
	MS25	M	48	No	15	1
	MS26	F	37	No	11	4.5
	MS27	F	36	Yes	8	2
	MS28	M	44	No	4	1
	MS29	F	38	No	3	4.5
	MS30	F	40	No	2	0
	MS31	F	30	No	3	1
	MS32	F	27	No	8	0
	MS33	F	41	No	18	5
	MS34	M	25	No	1	0
	HC1	F	33	No
	HC2	M	42	No
	HC3	M	30	N/A
	HC4	F	42	No
	HC5	F	30	No
	HC6	F	28	N/A
	HC7	M	42	No
	HC8	M	25	N/A
	HC9	F	46	No
	HC10	F	35	N/A
	HC11	F	34	No
	HC12	F	31	N/A
	HC13	F	37	No
	HC14	F	49	No
	HC15	F	25	N/A
	HC16	F	60	No
	HC17	M	28	N/A
	HC18	F	48	No
	HC19	F	34	No
	HC20	F	25	N/A
	HC21	F	-	N/A
	HC22	F	53	No
	HC23	F	28	No
	HC24	M	29	N/A
	HC25	F	37	No
	HC26	M	24	N/A
	HC27	M	28	N/A
	HC28	M	53	No
	HC29	F	43	No
	HC30	M	26	N/A
	HC31	F	22	No
	HC32	F	37	No
	HC33	F	37	No
	IM111.2	M	18	Yes
	IM121.3	M	20	Yes
	IM225.2	F	20	Yes
	IM226.2	F	19	Yes
	IM230.2	F	20	Yes
	IM231.2	F	25	Yes
	IM238.2	F	18	Yes
	IM239.3	M	21	Yes
	IM240.3	F	20	Yes
	IM243.2	M	20	Yes
	IM253.3	M	25	Yes
	IM257.3	F	21	Yes
	IM265.7	M	18	Yes
	IM267.5	F	20	Yes
	IM269.3	M	27	Yes
	IM270.4	M	21	Yes
	IM272.2	M	20	Yes
	IM275.3	M	21	Yes
	IM279.6	M	33	Yes

## Sheet: Figure_1
	EBV_load (EBV genome copies/10^6 PBMC)				EBNA1 IgG (relative EBNA1 IgG titre)				VCA IgG titre				Tetanus toxoid IgG (IU/mL)
	HC	MS	POST-IM		HC	MS	POST-IM		HC	MS	POST-IM		HC	MS	POST-IM
	966.9	96.2534	1031.35		0.0300409	0.342206	0.444875		640	640	1280		0.2	0.27	0.4
	81.7609	534.54	2811.71		2.43199	1.50038	0		80	320	320		0.72	0.42	0.61
	904.753	220.521	782.545		0.151445	3.23508	0.724912		320	640	320		0.92	0.18	0.48
	168.154	93.889	127.768		1.66041	0.98115	0.927696		640	1280	320		0.42	0.06	0.36
	178.518	188.908	5291.49		0.0083677	0.846156	0.208277		1280	640	320		0.05	0.24	0.16
	1675.9	951.952	8796.24		1.58176	0.582189	0		40	1280	640		0.23	0.67	0.83
	72.2284	338.499	144.742		0.0502831	2.41201	0.93816		160	320	640		0.2	0.14	1.69
	242.743	344.893	244.946		0.0685263	0.164332	0		320	640	160		0.16	0.2	0.92
	281.764	213.744	155.326		0.617236	1.79136	1.23662		640	160	320		0.13	1.82	0.1
	504.076	57.5647	1769.23		0.979344	0.118636	0		320	640	160		1.85	0.21	0.32
	26.5233	7.57124	7834.87		0.0912074	1.62301	0		160	640	160		0.17	0.1	0.28
	622.981	465.168	217.304		0.395525	0.351307	0		320	320	160		0.51	0.35	0.41
	3049.12	1722.18	1039.65		0.657758	2.52693	0		320	640	320		0.42	0.55
	1514.26	165.203	2099.32		0.0648585	1.0817	0.849143		640	640	1280		0.1	0.09
	249.105	436.358	1905.37		0.691617	1.0303			640	2560			0.48	0.29
	537.143	3098.01	499.534		0	0.296992			80	1280			0.21	0.16
	898.465	364.584	1845.88		3.65686	0.683469			640	1280			0.03	1.13
	3261.14	308.479	1516.93		0.417366	3.40788			320	160			0.17	0.11
	1099.52	164.354	636.336		0.89099	1.75877			160	640			0.52	0.06
	133.667	563.972			0.0124683	0.285008			640	640			0.13	0.13
	2669.48	110.952			0.0203223	0.53821			160	640			1.23	0.3
	1604.32	74.7418			0.0197005	0.431931			320	640			0.26	0.01
	1024.59	207.415			0.357774	2.08987			1280	1280			0.16	0.12
	1470.43	551.778			1.1226	0.617502			640	1280			0.19	0.22
	220.11	160.505			0	2.43926			2560	640			0.08	0.34
	88.5128	489.295			0.391789	0.223631			320	1280			1.48	0.14
	1355	973.92			0.172187	0.923738			320	320			0.73	0.13
	405.043	433.88			0.0535712	0.399136			1280	640			0.85	0.01
	3653.35				0.329779								0.6	0.02
	127.199				0.278773								0.32	0.44
													0.09
													1

## Sheet: Figure_2
		C2 cells infected with type I or II EBV						BJAB cells infected with MVA EBNA3A, B or C
		EBNA1		EBNA2		EBNA3		EBNA3
	Donor	T1	T2	T1	T2	T1	T2	EBNA3A	3B	3C
	HC1	1	1	0	0	0	0	1	0	0
	HC2	1	0	0	0	0	0	0	0	0
	HC3	0	0	0	0	0	0	1	0	0
	HC4	1	1	0	0	0	0	0	0	0
	HC5	1	1	0	0	0	0	1	0	1
	HC6	1	1	1	0	1	1	1	1	1
	HC7	0	0	0	0	0	0	0	0	0
	HC8	0	0	0	0	0	0	0	0	0
	HC9	1	1	0	0	1	0	1	0	1
	HC10	1	1	1	0	1	0	1	0	1
	HC11	1	1	0	0	0	0	0	0	0
	HC12	1	1	0	0	0	0	1	1	1
	HC13	1	1	1	0	0	0	0	0	0
	HC14	1	1	1	0	0	0	0	0	0
	HC15	0	0	0	0	0	0	0	0	0
	HC16	1	1	0	0	0	0	1	1	1
	HC17	1	1	0	0	0	0	0	0	0
	HC18	1	1	1	0	1	0	1	1	1
	HC19	1	1	1	1	0	0	1	1	1
	HC20	1	1	1	0	1	0	0	0	1
	HC21	1	0	1	0	1	0	1	1	0
	HC22	1	1	0	0	0	0	0	0	0
	HC23	1	1	0	0	1	1	1	0	1
	HC25	1	1	1	0	1	0	1	1	1
	HC27	0	0	0	0	0	0	1	1	1
	HC28	1	1	1	0	1	0	1	0	1
	HC29	1	1	1	1	1	1	1	1	1
	HC30	0	0	0	0	0	0	0	0	0
	HC31	1	1	0	0	0	0	0	0	0
	HC32	1	1	1	0	0	0	1	0	1
	HC33	1	1	1	0	1	1	1	1	0
	MS1	1	1	0	0	0	0	1	0	0
	MS2	1	1	0	0	0	0	1	1	0
	MS3	1	1	1	0	1	1	1	1	0
	MS4	1	1	1	0	1	0	1	1	1
	MS5	1	1	1	0	1	1	1	1	1
	MS6	1	1	1	0	1	1	1	1	1
	MS7	1	1	0	0	0	0	0	0	0
	MS8	1	1	1	0	1	0	1	0	1
	MS9	1	1	0	0	1	0	0	1	1
	MS10	1	1	0	0	0	0	1	0	0
	MS11	1	1	1	1	1	1	1	1	1
	MS13	1	1	0	0	1	0	1	1	1
	MS14	1	1	0	0	0	0	1	1	0
	MS15	1	1	1	0	1	1	1	1	1
	MS17	1	1	1	0	1	1	1	1	1
	MS18	0	0	0	0	0	0	1	1	1
	MS19	1	1	1	0	1	1	1	1	1
	MS20	1	1	1	0	1	1	1	1	1
	MS25	1	1	1	0	1	0	0	0	1
	MS26	1	1	1	1	1	0	1	1	1
	MS27	1	1	1	1	1	1	1	1	0
	MS28	1	1	1	1	1	1	1	1	1
	MS29	1	1	1	1	1	1	1	1	0
	MS30	1	1	1	1	1	1	1	1	1
	MS31	1	1	1	0	1	1	1	1	1
	MS32	1	1	1	0	1	0	1	1	1
	MS33	1	1	1	0	0	0	0	0	0
	MS34	1	1	0	0	1	0	1	0	0
	MS35	1	1	1	0	0	1	1	1	1
	IM225.2	1	1	1	0	1	1	1	1	1
	IM226.2	0	0	1	0	1	0	1	1	0
	IM238.3	1	1	0	0	0	0	1	0	0
	IM239.3	1	1	1	0	1	0	1	1	1
	IM240.3	1	1	0	0	0	0	1	1	0
	IM243.2	0	0	0	0	0	0	1	1	0
	IM253.3	1	1	1	0	1	1	1	1	1
	IM257.3	1	1	0	0	0	0	1	0	0
	IM265.7	1	1	0	0	0	0	1	1	0
	IM267.5	1	1	1	0	0	0	1	0	0
	IM269.3	1	1	1	0	1	1	1	1	1
	IM270.4	1	1	0	0	0	0	1	0	0
	IM272.2	1	1	0	0	0	0	0	0	0
	IM275.3	1	1	0	0	1	1	1	0	0
	IM279.6	1	1	1	0	1	1	1	1	1

## Sheet: Figure_3andS3C-F
	CD4+IFNy+													CD8+IFNy+
	UNSTIM			WT-LCL			LAT-LCL			EBNA1				UNSTIM			WT-LCL			LAT-LCL			EBNA1
	HC	MS	POST-IM	HC	MS	POST-IM	HC	MS	POST-IM	HC	MS	POST-IM		HC	MS	POST-IM	HC	MS	POST-IM	HC	MS	POST-IM	HC	MS	POST-IM
	0.007	0.015	0.027	0.104	0.018	0.347	0.045	0.018	0.032	0.018	0.016	0.029		0.024	0.003	0.01	0.023	0.259	13.531	0.755	0.104	0.848	0.015	0.005	0.012
		0.006	0.021		0.19	0.067		0.072	0.025		0.077	0.023			0.009	0.013		1.098	1.388		0.476	0.194		0.016	0.009
	0.026	0.007	0.007	0.238	0.102	0.099	0.014	0.027	0.022	0.03	0.025	0.007		0.022	0.044	0.012	3.486	0.923	2.293	0.454	0.227	0.246	0.1	0.052	0.02
	0.009	0.004	0.006	0.104	0.061	0.124	0.015	0.008	0.032	0.009	0.01	0.009		0.009	0.02	0.045	0.925	0.415	1.514	0.073	0.243	0.221	0.027	0.036	0.034
	0.016	0.004	0.029	0.1	0.314	0.069	0.051	0.06	0.024	0.019	0.024	0.042		0.004	0.007	0.022	0.665	0.826	0.265	0.673	0.502	0.119	0.054	0.086	0.035
	0.011	0.022	0.005	0.005	0.143	0.219	0.003	0.047	0.129	0.008	0.033	0.078		0.03	0.01	0.006	0.006	0.561	2.894	0.025	0.223	0.462	0.013	0.023	0.119
	0.014	0.008	0.011	0.209	0.128	0.383	0.067	0.076	0.047	0.023	0.015	0.024		0.024	0.036	0.018	0.739	1.843	5.598	0.338	0.454	2.614	0.025	0.026	0.024
	0.022	0.028		0.225	0.196		0.037	0.023		0.048	0.02			0.012	0.032		0.88	2.265		0.08	0.387		0.019	0.049
	0.024	0.015		0.124	0.311		0.05	0.143		0.036	0.041			0.014	0.026		3.163	2.602		2.806	1.155		0.099	0.073
	0.012	0.005		0.227	0.146		0.031	0.055		0.027	0.01			0.019	0.008		1.922	0.35		0.101	0.157		0.025	0.008
	0.01	0.003		0.188	0.186		0.046	0.082		0.015	0.011			0.039	0.025		1.812	1.063		1.001	0.482		0.058	0.037
	0.012	0.004		0.046	0.071		0.146	0.016		0.009	0.006			0.012	0.021		0.123	0.622		0.522	0.149		0.024	0.028
	0.003			0.158			0.027			0.023				0.013			1.156			0.125			0.028
	0.009	0.005		0.134	0.21		0.022	0.011		0.055	0.034			0.043	0.008		1.427	1.701		0.557	0.665		0.062	0.041
	0.027	0.009		0.109	0.142		0.02	0.056		0.02	0.014			0.025	0.064		3.141	0.956		0.268	0.917		0.012	0.062
	0.014	0.021		0.036	0.268		0.102	0.12		0.016	0.14			0.016	0.011		0.052	0.889		1.239	0.247		0.008	0.018
	0.009	0.007		0.134	0.132		0.042	0.02		0.01	0.004			0.05	0.02		1.003	0.921		0.159	0.188		0.039	0.033
	0.003	0.017		0.033	0.273		0.02	0.104		0.013	0.078			0.052	0.024		0.18	1.618		0.461	0.366		0.077	0.044
	0.009	0.015		0.265	0.157		0.019	0.028		0.309	0.027			0.029	0.06		0.381	3.797		0.228	1.312		0.072	0.072
	0.03			0.171			0.044			0.03				0.017			0.841			0.526			0.048
	0.005	0.015		0.064	0.112		0.014	0.073		0.009	0.016			0.019	0.03		0.658	1.152		0.495	0.718		0.062	0.079
	0.006	0.013		0.079	0.128		0.015	0.034			0.024			0.011	0.009		0.608	3.101		0.3	0.022			1.512
		0.017			0.153			0.05			0.026				0.058			0.724			0.161			0.007
	0.009	0.009		0.048	0.19		0.009	0.045		0.011	0.026			0.016	0.044		1.232	1.43		0.772	0.78		0.032	0.09
	0.008	0.016		0.775	0.262		0.216	0.054		0.011				0.013	0.044		1.822	0.746		0.498	0.184		0.014
	0.005			0.02			0.002			0.009				0.007			0.169			0.076			0.003
	0.003	0.003		0.073	0.076		0.02	0.024		0.004	0.007			0.004	0.024		0.832	0.231		0.238	0.14		0.009	0.007
	0.012	0.007		0.133	0.162		0.019	0.049		0.013	0.003			0.032	0.006		1.203	0.352		0.141	0.18		0.083	0.019
	0.003	0.004		0.435	0.093		0.037	0.027		0.019	0.007			0.045	0.01		3.543	0.497		0.482	0.347		0.04	0.021
	CD4+IL-2+													CD8+IL-2+
	UNSTIM			WT-LCL			LAT-LCL			EBNA1				UNSTIM			WT-LCL			LAT-LCL			EBNA1
	HC	MS	POST-IM	HC	MS	POST-IM	HC	MS	POST-IM	HC	MS	POST-IM		HC	MS	POST-IM	HC	MS	POST-IM	HC	MS	POST-IM	HC	MS	POST-IM
	0.046	0.009	0.017	0.132	0.099	0.216	0.105	0.082	0.032	0.05	0.007	0.017		0.022	0.01	0.003	0.873	0.296	3.51	0.497	0.156	0.542	0.012	0.022	0.006
		0.02	0.019		0.184	0.049		0.111	0.025		0.094	0.021			0.009	0.007		0.449	0.63		0.225	0.122		0.035	0.01
	0.042	0.069	0.019	0.195	0.182	0.072	0.039	0.077	0.031	0.104	0.144	0.01		0.011	0.093	0.003	1.015	0.559	0.272	0.126	0.24	0.086	0.045	0.061	0.004
	0.012	0.036	0.066	0.167	0.118	0.069	0.062	0.051	0.064	0.017	0.027	0.041		0.008	0.049	0.017	0.41	0.18	0.538	0.065	0.207	0.142	0.043	0.033	0.017
	0.014	0.133	0.02	0.145	0.211	0.129	0.077	0.163	0.073	0.026	0.282	0.027		0.001	0.016	0.012	0.477	0.467	0.094	0.548	0.347	0.05	0.051	0.063	0.015
	0.047	0.087	0.044	0.041	0.201	0.143	0.036	0.125	0.075	0.016	0.068	0.231		0.022	0.018	0.035	0.019	0.239	0.72	0.038	0.097	0.135	0.013	0.03	0.049
	0.024	0.026	0.025	0.122	0.2	0.285	0.092	0.142	0.138	0.055	0.027	0.031		0.014	0.039	0.004	0.323	0.723	1.076	0.276	0.149	1.204	0.013	0.039	0.011
	0.014	0.244		0.315	0.208		0.087	0.067		0.046	0.13			0.012	0.051		0.754	0.583		0.114	0.101		0.007	0.041
	0.018	0.05		0.212	0.398		0.093	0.249		0.034	0.071			0.007	0.019		1.732	1.178		1.307	0.587		0.05	0.052
	0.02	0.07		0.232	0.135		0.041	0.099		0.043	0.068			0.021	0.015		1.021	0.184		0.048	0.096		0.014	0.013
	0.022	0.044		0.225	0.22		0.071	0.166		0.018	0.043			0.034	0.02		1.269	0.49		0.531	0.182		0.017	0.014
	0.017	0.048		0.083	0.132		0.219	0.098		0.015	0.058			0.029	0.024		0.063	0.392		0.314	0.1		0.014	0.022
	0.024			0.184			0.221			0.059				0.029			1.014			0.163			0.048
	0.066	0.033		0.173	0.256		0.046	0.044		0.087	0.038			0.021	0.009		0.683	0.915		0.218	0.373		0.04	0.031
	0.103	0.028		0.109	0.252		0.057	0.112		0.138	0.041			0.021	0.057		0.925	0.838		0.18	0.771		0.016	0.062
	0.1	0.08		0.045	0.355		0.09	0.229		0.031	0.164			0.038	0.029		0.063	0.429		0.483	0.108		0.033	0.041
	0.008	0.021		0.124	0.299		0.067	0.051		0.011	0.028			0.004	0.011		0.568	0.761		0.087	0.217		0.013	0.008
	0.136	0.053		0.118	0.363		0.071	0.205		0.06	0.2			0.024	0.03		0.414	0.665		0.515	0.31		0.019	0.035
	0.05	0.038		0.222	0.161		0.043	0.057		0.332	0.059			0.025	0.022		0.217	1.182		0.109	0.581		0.046	0.047
	0.054			0.091			0.063			0.026				0.026			0.27			0.215			0.024
	0.045	0.087		0.12	0.157		0.078	0.148		0.034	0.091			0.005	0.047		0.463	0.495		0.385	0.344		0.041	0.083
	0.153	0.036		0.11	0.181		0.055	0.049			0.099			0.032	0.009		0.52	0.877		0.248	0.011			0.214
		0.094			0.164			0.084			0.098				0.058			0.392			0.131			0.035
	0.026	0.063		0.106	0.362		0.045	0.225		0.009	0.049			0.008	0.041		1.448	0.895		0.85	0.402		0.016	0.053
	0.098	0.049		0.559	0.478		0.212	0.158		0.094				0.026	0		1.724	0.746		0.48	0.276		0.017
	0.168			0.192			0.172			0.202				0.019			0.27			0.145			0.007
	0.021	0.011		0.084	0.07		0.044	0.034		0.025	0.015			0.009	0.012		0.296	0.075		0.125	0.042		0.006	0.02
	0.051	0.115		0.214	0.192		0.039	0.064		0.019	0.171			0	0.009		0.459	0.222		0.102	0.08		0.059	0.013
	0.051	0.016		0.36	0.201		0.071	0.111		0.112	0.03			0.022	0.024		1.561	0.452		0.221	0.34		0.013	0.015
	CD4+IL-17A+													CD8+IL-17A+
	UNSTIM			WT-LCL			LAT-LCL			EBNA1				UNSTIM			WT-LCL			LAT-LCL			EBNA1
	HC	MS	POST-IM	HC	MS	POST-IM	HC	MS	POST-IM	HC	MS	POST-IM		HC	MS	POST-IM	HC	MS	POST-IM	HC	MS	POST-IM	HC	MS	POST-IM
	0.023	0.021	0.077	0.026	0.01	0.049	0.04	0.005	0.031	0.036	0.012	0.09		0.034	0.013	0.09	0.573	0.007	0.063	0.056	0.01	0.059	0.07	0.003	0.132
		0.016	0.04		0.018	0.018		0.007	0.023		0.024	0.034			0.021	0.055		0.027	0.018		0.012	0.028		0.039	0.04
	0.042	0.047	0.028	0.018	0.057	0.023	0.095	0.016	0.024	0.019	0.055	0.028		0.022	0.064	0.051	0.025	0.085	0.025	0.217	0.035	0.037	0.026	0.046	0.038
	0.056	0.027	0.045	0.015	0.016	0.035	0.005	0.016	0.018	0.008	0.013	0.038		0.193	0.052	0.05	0.011	0.032	0.047	0.003	0.017	0.035	0.007	0.024	0.06
	0.025	0.014	0.039	0.03	0.024	0.029	0.028	0.02	0.019	0.032	0.012	0.036		0.015	0.016	0.288	0.015	0.019	0.271	0.015	0.018	0.131	0.025	0.012	0.246
	0.011	0.019	0.023	0.008	0.038	0.039	0.006	0.027	0.017	0.005	0.016	0.084		0	0.023	0.018	0.025	0.045	0.028	0.025	0.028	0.014	0.013	0.046	0.02
	0.014	0.028	0.064	0.015	0.018	0.011	0.025	0.013	0.031	0.062	0.033	0.075		0.02	0.025	0.077	0.018	0.012	0.012	0.028	0.005	0.038	0.112	0.025	0.082
	0.014	0.088		0.006	0.063		0.01	0.046		0.017	0.146			0.027	0.154		0.007	0.084		0.004	0.067		0.019	0.22
	0.017	0.009		0.012	0.012		0.009	0.014		0.01	0.008			0.043	0.025		0.022	0.014		0.012	0.025		0.031	0.024
	0.011	0.028		0.004	0.018		0.004	0.017		0.007	0.015			0.014	0.036		0.004	0.024		0.005	0.019		0.008	0.012
	0.016	0.013		0.019	0.014		0.007	0.015		0.019	0.011			0.016	0.006		0.025	0.019		0.014	0.009		0.03	0.011
	0.028	0.025		0.006	0.022		0.009	0.014		0.01	0.037			0.012	0.041		0.007	0.033		0.004	0.026		0.01	0.073
	0.005			0.015			0.019			0.013				0.004			0.018			0.033			0.016
	0.026	0.005		0.032	0.014		0.01	0.027		0.038	0.009			0.023	0.009		0.025	0.016		0.016	0.068		0.044	0.009
	0.041	0.007		0.041	0.009		0.026	0.008		0.039	0.012			0.03	0.006		0.047	0.007		0.017	0.006		0.025	0.009
	0.008	0.009		0.109	0.036		0.009	0.002		0.025	0.011			0.022	0		0.173	0.036		0.017	0.006		0.038	0.018
	0.022	0.016		0.02	0.009		0.006	0.011		0.008	0.05			0.021	0.02		0.024	0.011		0.008	0.009		0.004	0.045
	0.016	0.031		0.015	0.019		0.063	0.035		0.031	0.028			0.007	0.027		0.017	0.009		0.045	0.067		0.017	0.056
	0.015	0.015		0.008	0.011		0.009	0.009		0.008	0.137			0	0.018		0.016	0.016		0.007	0.004		0.014	0.185
	0.011			0.012			0.008			0.013				0.034			0.024			0.005			0.032
	0.018	0.027		0.013	0.026		0.022	0.021		0.021	0.013			0.023	0.054		0.031	0.046		0.02	0.025		0.02	0.027
	0.035	0.003		0.156	0.009		0.057	0.007			0.012			0.066	0.009		0.2	0.015		0.079	0.022			0.013
		0.314			0.062			0.011			0.01				0.374			0.064			0.013			0.021
	0.007	0.041		0.008	0.012		0.005	0.015		0.004	0.013			0.008	0.056		0	0.014		0.023	0.012		0.016	0.024
	0.029	0.016		0.017	0.015		0.039	0.003		0.036				0.035	0.022		0.016	0		0.049	0.011		0.048
	0.01			0.028			0.016			0.012				0.021			0.025			0.019			0.009
	0.01	0.015		0.005	0.008		0.021	0.004		0.023	0.012			0.012	0.022		0.008	0.011		0.022	0.004		0.023	0.01
	0.027	0.027		0.019	0.022		0.006	0.022		0.006	0.014			0.032	0.023		0.041	0.031		0.051	0.03		0.035	0.013
	0.02	0.015		0.057	0.014		0.064	0.006		0.021	0.016			0.032	0.019		0.082	0.017		0.09	0.005		0.03	0.026
	CD4+GM-CSF+													CD8+GM-CSF+
	UNSTIM			WT-LCL			LAT-LCL			EBNA1				UNSTIM			WT-LCL			LAT-LCL			EBNA1
	HC	MS	POST-IM	HC	MS	POST-IM	HC	MS	POST-IM	HC	MS	POST-IM		HC	MS	POST-IM	HC	MS	POST-IM	HC	MS	POST-IM	HC	MS	POST-IM
	0.029	0.013	0.023	0.023	0.002	0.038	0.03	0.002	0.009	0.042	0.011	0.011		0.012	0.081	0.026	0.029	0.044	1.71	0.023	0.032	0.043	0.039	0.092	0.021
		0.015	0.02		0.03	0.004		0.026	0.005		0.063	0.011			0.019	0.02		0.077	0.068		0.02	0.008		0.048	0.008
	0.054	0.099	0.049	0.006	0.028	0.021	0.025	0.025	0.016	0.105	0.303	0.039		0.094	0.148	0.024	0.278	0.081	0.211	0.021	0.039	0.014	0.086	0.493	0.014
	0.011	0.04	0.129	0.005	0.007	0.016	0.003	0.009	0.034	0.002	0.007	0.064		0.119	0.156	0.092	0.056	0.013	0.024	0.027	0.006	0.014	0.038	0.057	0.045
	0.016	0.125	0.02	0.011	0.034	0.027	0.01	0.074	0.03	0.025	0.262	0.014		0.009	0.069	0.024	0.006	0.015	0.022	0.005	0.027	0.022	0.012	0.165	0.033
	0.031	0.152	0.063	0.005	0.08	0.008	0.005	0.104	0.01	0.025	0.124	0.153		0.067	0.111	0.167	0.006	0.07	0.074	0.013	0.08	0.015	0.032	0.103	0.293
	0.008	0.027	0.039	0.013	0.019	0.027	0.017	0.029	0.009	0.029	0.013	0.044		0.014	0.039	0.037	0.028	0.052	0.14	0.01	0.018	0.041	0.021	0.033	0.066
	0.022	0.187		0.019	0.048		0.014	0.03		0.006	0.088			0.046	0.218		0.016	0.061		0.004	0.025		0.007	0.09
	0.027	0.028		0.02	0.112		0.709	0.068		0.043	0.026			0.039	0.041		0.086	0.058		0.521	0.022		0.067	0.043
	0.039	0.032		0.027	0.018		0.014	0.022		0.031	0.03			0.04	0.02		0.105	0.018		0.01	0.008		0.038	0.025
	0.041	0.042		0.019	0.026		0.008	0.029		0.008	0.045			0.054	0.227		0.06	0.071		0.017	0.081		0.041	0.273
	0.007	0.031		0.002	0.041		0.015	0.047		0.018	0.027			0.024	0.111		0.002	0.055		0.049	0.069		0.046	0.101
	0.04			0.028			0.07			0.134				0.092			0.135			0.1			0.223
	0.016	0.028		0.045	0.022		0.009	0.008		0.053	0.009			0.004	0.123		0.026	0.085		0.004	0.038		0.063	0.09
	0.088	0.009		0.028	0.014		0.037	0.01		0.116	0.004			0.061	0.018		0.263	0.02		0.033	0.015		0.079	0.001
	0.094	0.067		0.037	0.035		0.018	0.024		0.026	0.036			0.118	0.216		0.08	0.034		0.068	0.04		0.086	0.057
	0.02	0.096		0.006	0.015		0.007	0.005		0.011	0.03			0.041	0.087		0.028	0.043		0.021	0.009		0.053	0.024
	0.085	0.049		0.055	0.035		0.027	0.012		0.031	0.133			0.073	0.043		0.07	0.048		0.045	0.01		0.064	0.132
	0.012	0.043		0.01	0.167		0.009	0.096		0.008	0.034			0.029	0.068		0.011	0.191		0.017	0.093		0.058	0.06
	0.088			0.023			0.034			0.011				0.146			0.024			0.055			0.081
	0.029	0.099		0.017	0.015		0.027	0.03		0.013	0.097			0.02	0.165		0.027	0.054		0.023	0.033		0.013	0.181
	0.122	0.025		0.025	0.037		0.026	0.185			0.024			0.13	0.041		0.036	0.135		0.016	0.12			0.025
		0.108			0.016			0.09			0.142				0.144			0.034			0.091			0.141
	0.004	0.069		0	0.036		0	0.023		0.004	0.04			0.048	0.136		0.014	0.068		0.023	0.038		0.047	0.054
	0.154	0.049		0.047	0.093		0.023	0.022		0.162				0.272	0.022		0.115	0.154		0.03	0.011		0.212
	0.113			0.107			0.132			0.17				0.135			0.094			0.11			0.148
	0.036	0.04		0.018	0.004		0.018	0.013		0.036	0.043			0.019	0.089		0.016	0.012		0.011	0.02		0.021	0.124
	0.086	0.114		0.015	0.058		0.003	0.029		0.045	0.146			0.064	0.075		0.041	0.039		0	0.017		0.053	0.127
	0.032	0.016		0.022	0.041		0.021	0.025		0.037	0.027			0.589	0.006		0.15	0.005		0.036	0.008		0.535	0.016

## Sheet: Figure_S3AB
	CD4+IFNy+			CD8+IFNy+
	SEB			SEB
	HC	MS		HC	MS
	0.513	0.28		5.547	0.789
	0.864	0.773		1.697	1.006
	1.508	1.053		0.88	2.283
	0.391	2.085		1.628	4.179
	2.022	1.61		1.508	2.427
	1.12	2.359		1.724	15.488
	1.912	0.058		4.74	0.942
	0.975	0.762		1.595	1.683
	1.56	2.967		2.047	1.898
	1.331	1.435		3.549	4.355
	0.897	0.653		1.677	0.763
	0.717	0.765		2.705	1.206
	0.431	0.449		1.128	1.021
	0.941	3.046		1.455	4.838
	1.069	1.121		1.933	5.202
	0.652	1.872		1.157	1.647
	0.97	1.268		1.203	9.404
	2.375	0.686		1.234	0.82
	1.299	0.696		2.732	1.325
	1.204			3.2
	CD4+IL-2+			CD8+IL-2+
	SEB			SEB
	HC	MS		HC	MS
	1.358	1.504		1.622	1.012
	2.937	2.178		0.848	2.565
	3.858	4.604		0.812	2.327
	1.849	3.453		0.499	2.877
	2.341	3.915		0.58	4.802
	4.494	5.065		2.026	2.642
	3.81	1.466		2.586	0.726
	2.623	1.928		0.851	0.796
	3.312	4.985		1.462	1.83
	1.73	2.554		1.072	1.716
	3.037	1.97		1.029	0.844
	1.473	1.93		0.923	0.668
	1.055	0.919		0.383	0.578
	2.693	6.189		0.705	4.353
	2.354	5.701		0.924	2.835
	1.134	2.461		0.71	1.647
	4.801	3.062		3.186	6.942
	4.305	2.769		1.241	0.934
	3.639	1.638		1.451	0.463
	2.811			2.596
	CD4+IL-17A+			CD8+IL-17A+
	SEB			SEB
	HC	MS		HC	MS
	0.159	0.099		0.034	0.03
	0.41	0.291		0.014	0.083
	0.386	0.477		0	0.033
	0.304	0.53		0	0.042
	0.291	0.663		0.085	0.128
	0.509	0.642		0.034	0.081
	0.733	0.373		0.146	0.135
	0.212	0.251		0.009	0.006
	0.223	0.462		0.01	0.038
	0.103	0.432		0.022	0.1
	0.59	0.297		0.035	0.017
	0.23	0.186		0.046	0.004
	0.063	0.279		0.007	0.216
	0.286	0.499		0.036	0.058
	0.159	0.539		0.035	0.135
	0.097	0.182		0	0.066
	0.622	0.509		0.017	0.055
	0.462	0.367		0.056	0.025
	0.397	0.226		0.023	0.218
	0.345			0.02
	CD4+GM-CSF+			CD8+GM-CSF+
	SEB			SEB
	HC	MS		HC	MS
	0.156	0.113		0.521	0.377
	0.446	0.557		0.267	0.997
	0.842	0.772		0.068	0.997
	0.306	0.887		0.18	0.843
	0.855	0.737		0.246	1.348
	0.842	1.526		0.201	1.599
	1.564	0.533		0.673	0.215
	0.686	0.342		0.222	0.165
	0.543	1.364		0.263	0.61
	0.234	0.493		0.246	0.518
	0.957	0.372		0.303	0.07
	0.579	0.162		0.517	0.078
	0.138	0.151		0.092	0.146
	0.462	1.416		0.149	1.81
	0.395	1.259		0.18	0.9
	0.142	0.619		0.184	0.894
	0.732	0.636		0.473	0.926
	0.878	0.615		0.282	0.204
	0.648	0.253		0.255	0.105
	0.539			0.396

## Sheet: Figure_4
		%Responding CD4+
		Unstim	Empty vector	MBP	MBP V8	CNP	MOG	PLP	Claudin	CRYAB	TAL-H	MOBP	EBNA1	WT-LCL	LAT-LCL
	HC9	0.154	0.583	1.602	0.773	0.069	1.229	0.532	0.403	0.577	1.006	0.993	0.479	36.421	5.122
	HC11	0.041	0.718	2.452	0.618	0.481	2.35	1.682	0.175	0.758	1.996	1.513	1.893	20.714	1.757
	HC22	0.024	1.285	1.963	0.334	0.198	2.182	1.083	0.219	0.373	0.827	1.317	1.384	8.677
	HC23	0.182	0.807	2.035	0.329	0.367	2.575	1.453	0.743	0.218	1.687	1.787	2.25	69.262	1.041
	HC29	0.092	0.241	0.871	0.996	0.424	1.935	0.605	0.578	0.648	1.38	1.481	0.475	15.457	4.278
	MS1	0.17	0.89	1.43	1.28	1.2	1.49	1.19	0.93	0.87	0.86	1.05	1.61	10.14	2.01
	MS4	0.86	0.77	1.25	0.96	0.8	1.39	0.94	0.88	0.87	0.91	1.29	1.65	10.43	0.96
	MS13	0.134	1.256	6.458	1.297	0.63	1.104	2.463	0.427	0.541	2.981	3.704	5.464	5.032	2.122
	MS14	0.078	0.171	0.204	0.196	0.058	1.12	0.208	0.279	0.177	0.596	0.489	0.083	27.544	1.639
	MS15	0	0.207	0.203	0.309	0	0.892	0.127	0.13	0.223	0.133	0.243	0	7.88	5.167
	MS20	1.25	0.428	0.448	0.075	0.117	0.456	0.239	0.255	0.2	0.246	0.254	0.732	15.607	2.206
	MS34	0.125	0.175	0.507	0.143	0.21	1.477	0.434	0.04	0.124	0.123	0.099		78.958	0.364
		%Responding CD8+
		Unstim	Empty vector	MBP	MBP V8	CNP	MOG	PLP	Claudin	CRYAB	TAL-H	MOBP	EBNA1	WT-LCL	LAT-LCL
	HC9	0.013	0.303	0.499	0.508	0.269	2.805	0.392	0.405	0.416	0.682	1.174	0.253	70.819	11.834
	HC11	0	1.12	4.442	1.115	0.679	6.285	7.482	0.433	0.333	4.836	5.713	3.075	61.998	3.93
	HC22	0.039	1.275	2.032	0.442	0.339	4.113	4.499	0.237	0.432	1.636	2.408	2.096	13.3
	HC23	0.146	1.289	1.949	1.031	0.295	9.621	4.528	1.112	0.918	1.729	5.776	3.799	11.319	4.754
	HC29	0.026	0.575	1.221	1.224	0.576	3.509	0.706	0.711	1.023	1.94	3.51	0.418	12.115	19.693
	MS1	0.08	0.63	1.2	0.7	0.93	1.43	1.11	0.9	1.07	1.08	3.36	1.38	16.09	10.13
	MS4	0.39	0.62	0.89	0.54	0.55	1.74	0.44	0.42	0.36	0.41	3.74	1.07	18.08	5.63
	MS13	0.071	1.646	7.587	1.818	0.788	2.292	4.489	0.847	0.732	3.621	9.486	7.766	20.633	17.842
	MS14	0.038	0.151	0.216	0.308	0.218	4.747	0.144	0.309	0.318	1.278	1.15	0.478	32.859	14.688
	MS15	0.048	0.265	0.697	0.608	0.393	2.952	0.078	0.508	0.332	1.136	1.277	0.411	45.186	34.881
	MS20	0.096	0.623	0.29	0.094	0.142	2.918	0.919	0.077	0.179	0.293	0.098	15.893	53.398	37.105
	MS34	0.105	0.291	1.684	0.295	0.119	5.503	2.207	0.207	0.374	0.406	1.137		26.02	20.2

## Sheet: Figure_S9
		UNSTIM			WT LCL			LAT LCL			EBNA1			MOG
	Clone 6	993.592	978.334	978.334	978.334	963.076	963.076	947.818	932.56	947.818	5265.79	5769.3	10407.7	2626.18	3129.69	5677.75
	Clone 7	947.818	932.56	932.56	963.076	947.818	917.302	917.302	902.045	917.302	17121.2	11170.6	9080.26	7462.92	6639	7539.21
	Clone 8	1237.72	1237.72	1252.97	1085.14	1130.91	1115.65	1130.91	1191.94	1268.23	11307.9	8073.24	4151.97	6242.3	3984.13	2732.99
